# Supplementary material for: Clinical Characterization of Targetable Mutations (BRAF V600E and KRAS G12C) in Advanced Colorectal Cancer—A Nation-Wide Study
Source: Int J Mol Sci. 2023 May 22;24(10):9073. doi: 10.3390/ijms24109073 (PMC10219350; doi:10.3390/ijms24109073)
Supplement: Supplementary file 1 [file ijms-24-09073-s001.zip]

Archive with 1 entries (1 files):
- ijms-2388562-supplementary.pdf
